# Supplementary material for: The burden of zoonoses in Paraguay: A systematic review
Source: PLoS Negl Trop Dis. 2021 Nov 2;15(11):e0009909. doi: 10.1371/journal.pntd.0009909 (PMC8589157; doi:10.1371/journal.pntd.0009909)
Supplement: S1 Table — (XLSX) [file pntd.0009909.s003.xlsx]

## Sheet: BZ Paraguay
Supporting information. Systematic review/search syntax
S1 Table. List of selected zoonoses for the systematic review
Zoonoses	WHO	OIE	Paraguay’s List	Others
Bacterial diseases
1. Anaplasmosis (vectorial)		X	X
2. Anthrax	X	X	X
3. Brucellosis	X	X	X
4. Campylobacteriosis	X		X
5. Ehrlichiosis (vectorial)				X
6. Escherichia coli	X
7. Leptospirosis	X		X
8. Listeriosis			X
9. Melioidosis				X
10. Pasteurellosis			X
11. Q fever		X	X
12. Rickettsiosis (vectorial)				X
13. Salmonellosis	X	X	X
14. Streptococcosis	X
15. Tuberculosis	X	X	X
16. Tularemia (vectorial)		X	X
17. Shigellosis			X	X
Viral diseases
18. Avian influenza	X		X
19. Nipah Virus Encephalomyelitis			X
20. Hantavirus			X
21. Rabies	X	X	X
22. Venezuelan equine encephalitis virus			X
23. Rift Valley Fever (vectorial)		X	X
Parasitic diseases
24. Babesiosis (vectorial)		X
25. Capillariasis				X
26. Chagas	X	X
27. Clonorchiasis	X
28. Cryptosporidiosis				X
29. Cysticercosis	X	X	X
30. Dioctophymiasis				X
31. Dirofilariasis (vectorial)			X
32. Echinococcosis	X	X	X
33. Fasciolosis/ fascioliasis	X		X
34. Myiasis		X	X
35. Leishmaniasis (vectorial)	X	X	X
36. Opisthorchiasis	X
37. Paragonimiasis	X
38. Sarcocystosis				X
39. Scabies				X
40. Schistosomosis/ schistosomiasis				X
41. Sparganosis				X
42. Toxocarosis/ toxocariasis				X
43. Toxoplasmosis			X
44. Trichinellosis		X
45. Trypanosomiasis (vectorial)	X	X
46. Tungiasis				X
Fungal diseases
47. Cryptococcosis				X
48. Dermatophytosis				X
49. Histoplasmosis				X
Prion diseases
50. Bovine Spongiform Encephalopathy/ Mad Cow Disease/ New variant Creutzfeldt- Jakob disease	X
