# Supplementary material for: The burden of zoonoses in Paraguay: A systematic review
Source: PLoS Negl Trop Dis. 2021 Nov 2;15(11):e0009909. doi: 10.1371/journal.pntd.0009909 (PMC8589157; doi:10.1371/journal.pntd.0009909)
Supplement: S2 Table — (XLSX) [file pntd.0009909.s004.xlsx]

## Sheet: BZ Paraguay
S2 Table. Used databases and other sources for the systematic review: Burden of Zoonoses in Paraguay.
Websites	Acronym	URL
Centers for Disease Control, Prevention	CDC	https://www.cdc.gov/
Central Library of the National University of Asunción	BC UNA	https://www.bc-una.info/tesis.html
Ebscohost	—	http://search.ebscohost.com/
Food and Agriculture Organization Corporate Statistical Database	FAOSTAT	http://www.fao.org/faostat/en/#data
Global Health Data Exchange	—	http://ghdx.healthdata.org/gbd-results-tool
Google Scholar	—	https://scholar.google.com/
Health Sciences Research Institute in Paraguay	IICS	http://www.iics.una.py/v1/index.php
Institute for Health Metrics and Evaluation Data	IHME	http://www.healthdata.org/gbd
Ministry of Public Health and Social Welfare	MSPBS	http://portal.mspbs.gov.py/digies/publicaciones/indicadores/
National Service of Quality and Animal Health	SENACSA	https://www.senacsa.gov.py/index.php; https://www.senacsa.gov.py/index.php/Temas-pecuarios/estadisticas
Pan American Health Organization	PAHO	https://www.paho.org/en
Program for Monitoring Emerging Diseases	Promed	https://promedmail.org/
PubMed	—	https://pubmed.ncbi.nlm.nih.gov/
Scopus	—	https://www.scopus.com/
The Center for Food Security and Public Health	CFSPH	http://www.cfsph.iastate.edu/
Veterinary library of the National University of Asunción	FCV UNA	http://www.vet.una.py/biblioteca/index.php
Web of Science	—	https://apps.webofknowledge.com/
World Animal Health Information System	WAHIS	https://www.oie.int/wahis_2/public/wahid.php/Countryinformation/Zoonoses
World Bank Open Data	—	https://data.worldbank.org/
World Health Organization	WHO	https://www.who.int/zoonoses/diseases/en/
