# Supplementary material for: The burden of zoonoses in Paraguay: A systematic review
Source: PLoS Negl Trop Dis. 2021 Nov 2;15(11):e0009909. doi: 10.1371/journal.pntd.0009909 (PMC8589157; doi:10.1371/journal.pntd.0009909)
Supplement: S3 Table — (XLSX) [file pntd.0009909.s005.xlsx]

## Sheet: Sheet1
Supporting Information - DALY methodology.
S3 Table. Monte Carlo Analysis applied to modelling of zoonotic diseases.
Monte Carlo Distribution
Type of Distribution	Disease	Packages used in R
Beta (β)	Campylobacteriosis, colibacillosis, cryptosporidiosis, salmonellosis	MCMCpack, Prevalence, epiR, & rjags
Gamma (γ)	Chagas, echinococcosis, ehrlichiosis, dermatophytosis (M. canis), dioctophymosis, ehrlichiosis, giardiasis, Hantavirus Pulmonary Syndrome, fascioliasis, leishmaniasis, leptospirosis, myiasis, salmonellosis, scabies, rabies, toxoplasmosis, tuberculosis
Dirichlet	Leishmaniasis, rabies
Binomial	Babesiosis, brucellosis, ehrlichiosis, Hantavirus Pulmonary Syndrome, giardiasis, leishmaniasis, leptospirosis, Microsporum canis, rabies, scabies, salmonellosis, staphylococcus, streptococcus, toxocariasis, toxoplasmosis, tuberculosis
